# Supplementary material for: MYBPC3 D389V Variant Induces Hypercontractility in Cardiac Organoids
Source: Cells. 2024 Nov 19;13(22):1913. doi: 10.3390/cells13221913 (PMC11592734; doi:10.3390/cells13221913)
Supplement: Supplementary file 1 [file cells-13-01913-s001.zip]

Archive with 2 entries (2 files):
- R1 Expanded Materials and Methods.pdf
- R1 Online Supplemental Figures.pdf
